# Supplementary material for: Rehabilitation Protocols for Surgically Treated Acetabular Fractures in Older Adults: Current Practices and Outcomes
Source: J Clin Med. 2025 Jul 10;14(14):4912. doi: 10.3390/jcm14144912 (PMC12294826; doi:10.3390/jcm14144912)
Supplement: Supplementary file 1 [file jcm-14-04912-s001.zip]

Archive with 1 entries (1 files):
- jcm-3716101-supplementary.pdf
